# Supplementary material for: Novel germline variants of CDKN1B and CDKN2C identified during screening for familial primary hyperparathyroidism
Source: J Endocrinol Invest. 2022 Nov 5;46(4):829–40. doi: 10.1007/s40618-022-01948-7 (PMC10023768; doi:10.1007/s40618-022-01948-7)
Supplement: Supplementary file 1 — Supplementary file1 (XLSX 17 KB) [file 40618_2022_1948_MOESM1_ESM.xlsx]

## Sheet: Supplementary material
Novel germline variants of CDKN1B and CDKN2C identified during screening for familial primary hyperparathyroidism	Corresponding author: Isabel Mazarico-Altisent; isamazarico@gmail.com ORCID: 0000-0001-9651-7650
Isabel Mazarico-Altisent1, Ismael Capel1, Neus Baena2, Maria Rosa Bella-Cueto3, Santi Barcons4, Xavier Guirao4, Lara Albert1, Albert Cano1, Rocío Pareja1, Assumpta Caixàs1, Mercedes Rigla1
1. Endocrinology and Nutrition Department, Parc Taulí University Hospital, Institut d’Investigació i Innovació Parc Taulí (I3PT), Medicine Department, Universitat Autònoma de Barcelona. Parc Taulí 1, 08208 Sabadell, Barcelona, Spain
2. Genetic Department. Parc Taulí University Hospital, Institut d’Investigació i Innovació Parc Taulí (I3PT), Medicine Department, Universitat Autònoma de Barcelona. Parc Taulí 1, 08208 Sabadell, Barcelona, Spain
3. Pathology Department. Parc Taulí University Hospital, Institut d’Investigació i Innovació Parc Taulí (I3PT), Medicine Department, Universitat Autònoma de Barcelona. Parc Taulí 1, 08208 Sabadell, Barcelona, Spain
4. Surgery Department, Parc Taulí University Hospital, Institut d’Investigació i Innovació Parc Taulí (I3PT), Medicine Department, Universitat Autònoma de Barcelona. Parc Taulí 1, 08208 Sabadell, Barcelona, Spain
Supplementary material: Appendix1
Reference	Gene	Genotype	Type of mutation	ACMG classification	Reported phenotype of the proband
Agarwal et al. (16)	CDKN1B	ATG-7G>C	Mutation in 5′UTR	P	PHPT (Parathyroid adenoma)
ClinVar	CDKN1B	c.13C>T (p.Arg5Ter)	Nonsense	P	Multiple endocrine neoplasia type 4
ClinVar	CDKN1B	c.15_16dup (p.Val6fs)	Frameshift	P	Multiple endocrine neoplasia type 4
ClinVar	CDKN1B	c.21dup (p.Asn8Ter)	Nonsense	P	Multiple endocrine neoplasia type 4
Costa-Guda et al. (36)	CDKN1B	c.25G>A (p.Gly9Arg)	Missense	VUS	PHPT (Parathyroid adenoma)
1) Borsari et al. (38) 2) Sambugaro et al. (39) 3) Malanga et al. (40) 4) Chasseloup et al. (41)	CDKN1B	c.-29_- 26delAGAG	Deletion in 5′UTR	P	1) PHPT. 2) GH-secreting pituitary adenoma. 3) Gastric carcinoid tumor, PHPT. 4) ACTH-secreting pituitary microadenoma
ClinVar	CDKN1B	c.49_52del (p.Asp17fs)	Frameshift	P	Multiple endocrine neoplasia type 4
ClinVar	CDKN1B	c.58C>T (p.Gln20Ter)	Nonsense	P	Multiple endocrine neoplasia type 4
Georgitsi et al. (49)	CDKN1B	c.59_77dup19 (p.Lys25fs)	Frameshift	P	Neuroendocrine cervical carcinoma, Cushing disease, PHPT, Multiple sclerosis
ClinVar	CDKN1B	c.80_81del (p.Ser27fs)	Frameshift	P	Multiple endocrine neoplasia type 4
ClinVar	CDKN1B	c.86dup (p.Cys29fs)	Frameshift	P	Multiple endocrine neoplasia type 4
ClinVar	CDKN1B	c.102_105del (p.Pro35fs)	Frameshift	P	Multiple endocrine neoplasia type 4
Frederkisen et al. (47)	CDKN1B	c.121_122 delTT (p.Leu41Asnfs*83)	Frameshift	P	PHPT (Parathyroid adenoma), Cushing disease
Whitworth et al. (56)	CDKN1B	c.151_152delGA (p.Asp51Hisfs*73)	Frameshift	P	Paraganglioma
Martinez de Lapiscina et al. (44)	CDKN1B	c.160G >C (p.Glu54Gln)	Missense	VUS	GH-secreting pituitary adenoma
Belar et al. (50)	CDKN1B	c.163G>A (p.Ala55Thr)	Missense	P	Zollinger-Ellison syndrome, PHPT
ClinVar	CDKN1B	c.174del (p.Lys59fs)	Frameshift	P	Multiple endocrine neoplasia type 4
ClinVar	CDKN1B	c.178dup (p.Trp60fs)	Frameshift	P	Hereditary cancer-predisposing syndrome
Seabrook et al. (54)	CDKN1B	c.179G>A (p.Trp60Ter)	Nonsense	LP	PHPT (two adenomas), Prolactinoma, Multifocal pancreatic NET, Benign cortical adrenal adenoma
ClinVar	CDKN1B	c.185dup (p.Asp63fs)	Frameshift	P	Multiple endocrine neoplasia type 4
ClinVar	CDKN1B	c.186del (p.Phe62fs)	Frameshift	P	Multiple endocrine neoplasia type 4
Esteban-Jurado et al. (55)	CDKN1B	c.195G>T (p.Gln65His)	Missense	P	Colorectal cancer
Molatore et al. (51), Chevalier et al. (46)	CDKN1B	c.206C>T (p.Pro69Leu)	Missense	VUS	Bronchial carcinoid tumor, PHPT (parathyroid adenoma), Nonfunctioning pituitary microadenoma, Papillary thyroid carcinoma, PHPT, Non-functioning pituitary macroadenoma, Subclinical cortisol autonomous secretion by adrenal adenoma
ClinVar	CDKN1B	c.209del (p.Leu70fs)	Frameshift	P	Multiple endocrine neoplasia type 4
ClinVar	CDKN1B	c.215del (p.Gly72fs)	Frameshift	P	Multiple endocrine neoplasia type 4
ClinVar	CDKN1B	c.215dup (p.Lys73fs)	Frameshift	LP	not described
ClinVar	CDKN1B	c.217A>T (p.Lys73Ter)	Nonsense	P	Multiple endocrine neoplasia type 4
ClinVar	CDKN1B	c.226_227insA (p.Trp76Ter)	Nonsense	P	Multiple endocrine neoplasia type 4
Pellegata et al. (12)	CDKN1B	c.227G>A (p.Trp76*)	Nonsense	P	Acromegaly, PHPT
ClinVar	CDKN1B	c.229_238dup (p.Glu80fs)	Frameshift	P	Multiple endocrine neoplasia type 4
ClinVar	CDKN1B	c.251T>A (p.Leu84Ter)	Nonsense	P	Multiple endocrine neoplasia type 4
Waszak et al. (57)	CDKN1B	c.255dupC (p.Lys96Glnfs*29)	Frameshift	P	Medulloblastoma
ClinVar	CDKN1B	c.267_268del (p.Tyr89_Arg90delinsTer)	Nonsense	P	Multiple endocrine neoplasia type 4
ClinVar	CDKN1B	c.267C>G (p.Tyr89Ter)	Nonsense	P	Multiple endocrine neoplasia type 4
ClinVar	CDKN1B	c.269dup (p.Pro91fs)	Frameshift	P	Multiple endocrine neoplasia type 4
Martinez de Lapiscina et al. (44)	CDKN1B	c.272C>T (p.Pro91Leu)	Missense	VUS	Prolactinoma
ClinVar	CDKN1B	c.276del (p.Arg93fs)	Frameshift	P	Multiple endocrine neoplasia type 4
ClinVar	CDKN1B	c.281_282insT (p.Lys96fs)	Frameshift	P	Multiple endocrine neoplasia type 4
Agarwal et al. (16)	CDKN1B	c283C>T (p.Pro95Ser)	Missense	VUS	PHPT (2 parathyroid tumors), Zollinger-Ellison syndrome, Masses in duodenum and tail of pancreas
Brock et al. (48)	CDKN1B	c.285dupC (p.Lys96Glnfs*29)	Duplication	P	PHPT (Parathyroid adenoma), Prostate cancer
Tichomirowa et al. (43)	CDKN1B	c.286A>C (p.Lys96Gln)	Missense	VUS	Prolactine-secreting adenoma, Breast cancer
ClinVar	CDKN1B	c.310C>T (p.Gln104Ter)	Nonsense	P	Hereditary cancer-predisposing syndrome
Chasseloup et al. (41)	CDKN1B	c.320delA (p.Gln107Argfs*12)	Frameshift	LP	ACTH-secreting pituitary microadenoma
1) Chasseloup et al. (41) 2) Tichomirowa et al. (43) 3) Martinez de LaPiscina et al. (44) 4) Lavezzi et al. (45) 5) Pappa et al. (29)	CDKN1B	c.356T>C (p.Ile119Thr)	Missense	P	1) ACTH-secreting pituitary microadenoma. 2) GH-secreting adenoma. 3) ACTH-secreting pituitary microadenoma. 4) Metastatic ileal NET. 5) Myeloproliferative syndrome.
1) Tonelli et al. (52) 2) Pardi et al. (53) 3) Seabrook et al. (54)	CDKN1B	c.374_375delCT (p.Ser125*)	Frameshift	P	1) PHPT (Multiple adenomas), Metastatic gastrinoma. 2) PHPT (Multiple adenomas), gastro-entero-pancreatic tumors. 3) Atypical thymic carcinoid tumor
Chasseloup et al. (41)	CDKN1B	c.376G>C (p.Glu126Gln)	Missense	VUS	ACTH-secreting pituitary microadenoma
Elston et al. (42)	CDKN1B	c378G>C (p.Glu126Asp)	Missense	VUS	Nephrocalcinosis, PHPT (Parathyroid adenoma)
ClinVar	CDKN1B	c.385dup (p.His129fs)	Frameshift	P	Multiple endocrine neoplasia type 4
ClinVar	CDKN1B	c.388_392del (p.Leu130fs)	Frameshift	P	Multiple endocrine neoplasia type 4
ClinVar	CDKN1B	c.410del (p.Pro137fs)	Frameshift	P	Multiple endocrine neoplasia type 4
ClinVar	CDKN1B	c.421C>T (p.Gln141Ter)	Nonsense	P	Multiple endocrine neoplasia type 4
Occhi et al. (20)	CDKN1B	c.-456_- 453delCCTT	Deletion in 5′UTR	LP	Acromegaly
ClinVar	CDKN1B	c.460C>T (p.Arg154Ter)	Nonsense	P	Multiple endocrine neoplasia type 4
Seabrock et al. (54)	CDKN1B	c.475G>A (p.Asp159Asn)	Missense	LP	PHPT (Parathyroid adenoma)
ClinVar	CDKN1B	c.476_482del	splice aceptor	LP	Multiple endocrine neoplasia type 4
Lavezzi et al. (45)	CDKN1B	c.482C>G (p.Ser161Cys)	Missense	VUS	Ovarian dermoid cyst, NET
Takeuchi et al. (30)	CDKN1B	c.514G>A (p.Glu172Lys)	Missense	P	Acute lymphoblastic leukaemia
Agarwal et al. (16)	CDKN1B	c.595T>C (p.Term199Gln)	Nonsense	P	PHPT
Agarwal et al. (16)	CDKN2B	c.191T>G (p.Leu64Arg)	Missense	LP	MEN1 like
Agarwal et al. (16)	CDKN1A	c.200G>T (p.R67L)	Missense	P	MEN1 like
Agarwal et al. (16)	CDKN2C	c.91G>C (p.Val31Leu)	Missense	P	MEN1 like (HPP + mama)
ClinVar	CDKN2C	c.230C>A	Missense	LP	Multiple myeloma
Supplementary material: total number of CDKIs pathogenic/likely pathogenic variants so far reported in FHPT/MEN syndromes
Captions:
PHPT: primary hyperparathyroidism
P: pathogenic
LP: likely pathogenic
VUS: variant of uncertain significance
GH: growth hormone
ACTH: adrenocorticotropin hormone
NET: neuroendocrine tumors
MEN1: multiple endocrine neoplasia type 1
